# Supplementary material for: Algorithm‐Based Common Microcirculatory Framework for Monitoring and Visualizing the Integrated Pancreatic Microcirculation in Type 2 Diabetes Mellitus Mice
Source: J Diabetes. 2026 Feb 4;18(2):e70188. doi: 10.1111/1753-0407.70188 (PMC12869126; doi:10.1111/1753-0407.70188)
Supplement: Supplementary file 1 — Data S1: Supporting Information. [file JDB-18-e70188-s001.zip]

Archive with 14 entries (13 files):
- jdb70188-sup-0001-Supinfo.docx
- jdb70188-sup-0001-Supinfo/
- jdb70188-sup-0001-Supinfo/Video S1.mp4
- jdb70188-sup-0001-Supinfo/Video S10.mp4
- jdb70188-sup-0001-Supinfo/Video S11.mp4
- jdb70188-sup-0001-Supinfo/Video S12.mp4
- jdb70188-sup-0001-Supinfo/Video S2.mp4
- jdb70188-sup-0001-Supinfo/Video S3.mp4
- jdb70188-sup-0001-Supinfo/Video S4.mp4
- jdb70188-sup-0001-Supinfo/Video S5.mp4
- jdb70188-sup-0001-Supinfo/Video S6.mp4
- jdb70188-sup-0001-Supinfo/Video S7.mp4
- jdb70188-sup-0001-Supinfo/Video S8.mp4
- jdb70188-sup-0001-Supinfo/Video S9.mp4
